# Supplementary material for: The use of laser lead extraction sheath in the presence of supra-cardiac occlusion of the central veins for cardiac implantable electronic device lead upgrade or revision
Source: PLoS One. 2021 May 14;16(5):e0251829. doi: 10.1371/journal.pone.0251829 (PMC8121537; doi:10.1371/journal.pone.0251829)
Supplement: S1 Data — (XLSX) [file pone.0251829.s001.xlsx]

## Sheet: SM_Defi_Infektion
single coil	double coil Leads	RV leads	RA leads	LV Leads	remaining leads	Partial success	age	Sex	Comlpications post op	Mortality in-Hospital 30day	WEIGHT	HEIGHT	BMI	EF	NYHA	Diabetes	HTN	renal insufficiency(Crea >2)	Coronary disease	Lead age in months	ICD	Revisio or upgrade	functional abandomed lead	non functional lead	Pain as indication for removal	intra operative blood transfusion	venous stasis or occlusion
1	1				0		79	0	0	0	70	168	24.8016	15	2	0	1	0	0	148	CRT-D		0	1	0	0	0
1	1				0		78	1	0	0	65	183	19.4094	25	2	0	1	1	1	267	ICD		0	1	0	0	0
1		1	1		3	0	78	1	0	0	86	173	28.7347	30	2	1	1	0	1	124	CRT-D		0	1	0	0	0
1			1		0		77	1	0	0	76	175	24.8163	30	3	1	1	0	1	81	CRT-D		0	1	0	0	0
	1				0		76	1	0	0	69	170	23.8754	25	1	0	1	0	1	39	CRT-D		0	1	0	0	0
1					0		76	1	0	0	61	165	22.4059	30	2	0	1	0	1	126	ICD		0	1	0	0	0
1	1		1		1RA, 1Double coil	1	75	1	0	0	98	189	27.4348	30	1	0	1	0	1	157	ICD to CRT-D	revision+upgrade	0	1	0	0	0
1		1	1		0		75	0	0	0	60	160	23.4375	30	2	0	1	0	0	214	CRT-D		0	1	0	0	0
	1		1		1 RA	1	76	1	0	0	94	187	26.881	35	2	1	1	0	1	95	ICD		0	1	0	0	0
	1				0		75	1	0	0	67	165	24.6097	25	3	1	1	0	1	83	CRT-D		0	1	0		left Subclavian vein occlusion
1	1				0		72	1	0	0	100	173	33.4124	45	2	1	1	0	1	112	ICD		0	1	0	0	0
		2	1		0		77	0	0	0	80	160	31.25	60	1	0	0	0	0	58	SM		0	1	1		left Subclavian vein stenosis
	1				0		74	1	0	0	82	176	26.4721	65	1	0	1	0	1	33	ICD		0	1	0	0	0
		1			0		73	1	0	0	90	170	31.1419	30	3	1	1	0	1	91	SM to CRT-D	upgrade	0	1	0	0	1
1					0		70	1	0	0	74	169	25.9095	20	3	1	1	0	1	125	CRT-D		1	0	0	0	1
1			1		0		73	0	0	0	65	173	21.7181	30	3	0	1	0	0	14	ICD		0	1	0	0	0
		1			0		71	0	0	0	84	168	29.7619	34	2	0	1	0	0	94	SM to ICD	Upgrade	0	1	0	0	0
1					0		69	1	0	0	112	187	32.0284	30	1	1	1	0	0	123	CRT-D		0	1	0	0	0
1	1				0		40	1	0	0	85	175	27.7551	35	3	0	1	0	1	103	ICD		0	1	0	0	0
	1			1	0		72	0	0	0	72	168	25.5102	25	3	1	1	0	1	46	CRT-D		0	1	0	0	0
1					0		77	0	0	0	71	168	25.1559	35	2	0	1	0	0	53	CRT-D		0	1	0	0	0
	1		1		0		73	1	0	0	92	187	26.309	30	3	0	1	0	0	64	ICD		0	1	0	0	0
1			1		1 RA	1	71	1	0	0	70	170	24.2215	65	2	0	0	0	1	76	ICD		0	1	0		left Subclavian vein stenosis
	1	1	2	1	0		68	1	0	0	74	170	25.6055	25	3	0	1	0	0	27	CRT-D		0	1	0	0	0
	1		1		0		73	1	0	0	80	172	27.0416	30	3	1	1	0	1	85	CRT-D		0	1	0	0	0
2			1		1RA	1	69	1	0	0	71	186	20.5226	55	1	0	1	0	0	248	CRT-D		0	1	0	0	0
1					0		73	1	1	0	150	170	51.9031	45	4	0	1	0	1	108	ICD		0	1	0	0	0
		2	1		0		68	1	0	0	108	175	35.2653	55	2	1	1	0	0	131	SM to CRT-D	upgrade	0	0	0	0	1
2					0		73	1	0	0	88	172	29.7458	50	2	0	1	0	1	168	ICD		1	1	0		left Subclavian vein occlusion
2			1		1RA, 1RV	1	69	0	0	0	59	169	20.6575	24	3	0	1	0	0	130	CRT-D		0	1	0	0	0
		1			0		74	1	0	0	63	168	22.3214	25	1	0	1	0	1	69	ICD		0	1	0	0	0
1					0		70	0	0	0	61	167	21.8724	35	3	0	1	0	0	32	CRT-D		0	1	0	0	0
	1				0		69	1	0	0	75	180	23.1481	30	1	1	1	0	1	63	ICD		0	0	0	0	0
2					0		71	0	0	0	98	165	35.9963	28	2	0	1	0	0	190	ICD		0	1	0	0	0
	1				0		69	1	0	0	64	167	22.9481	30	3	0	1	0	1	23	CRT-D		0	0	0	0	0
2			2		0		72	1	0	0	79	170	27.3356	35	3	0	1	0	0	214	ICD to CRT-D	Revision+upgrade	1	1	0	0	0
1					0		69	1	0	0	73	178	23.04	35	1	0	1	0	1	31	ICD		0	1	0		left Subclavian vein occlusion
	1		1		0		68	0	0	0	80	164	29.7442	35	2	1	1	1	1	36	CRT-D		0	1	0	0	0
		1			0		69	1	0	0	60	168	21.2585	25	3	0	1	0	0	12	ICD		0	1	0	0	0
	2				0		66	1	0	0	108	183	32.2494	30	3	0	1	0	0	50	ICD		0	1	0		left Subclavian vein stenosis
	1		1		0		70	1	0	0	79	178	24.9337	35	3	0	1	1	1	84	ICD		0	1	0	0	0
1					0		66	1	0	0	69	157	27.993	25	4	1	1	0	1	109	ICD		0	1	0	0	0
1					0		68	0	0	0	80	165	29.3848	48	1	0	1	0	0	115	ICD		0	1	0	0	0
2					0		68	1	0	0	100	178	31.5617	36	2	0	1	0	1	42	ICD		1	1	0		left Subclavian vein occlusion
	1				0		66	1	0	0	75	168	26.5731	35	1	0	1	0	1	146	ICD		0	1	0	0	0
3					2 single coil	1	65	1	0	0	82	186	23.7022	35	2	0	1	1	1	258	ICD		0	1	0	0	0
	2		1		0		65	1	0	0	86	184	25.4017	40	1	0	0	0	0	84	ICD		0	1	0	0	0
		1			0		62	1	0	0	64	164	23.7954	50	1	1	1	0	1	39	SM		0	0	0	0	0
			1		0		59	1	0	0	72	173	24.0569	30	1	0	1	0	1	167	ICD		0	1	0	0	left Subclavian vein occlusion
	1				0		63	1	0	0	95	172	32.112	25	2	0	1	0	1	105	ICD		0	1	0	0	0
1					0		58	1	0	0	76	171	25.9909	55	2	0	1	0	1		CRT-D		0	1	0	0	0
1	1				0		63	0	0	0	65	167	23.3067	40	3	0	1	0	1	154	ICD		0	1	0	0	0
	1				0		64	0	0	0	80	160	31.25	20	3	0	1	0	0	94	ICD		1	1	0	0	0
1				1	1LV		58	1	0	0	115	179	35.8915	30	3	1	1	0	0	86	CRT-D		0	1	0	0	0
1	1		1		3		56	0	0	0	92	158	36.8531	50	1	0	1	0	0	194	ICD		0	1	0	0	0
1					0		57	0	0	0	111	166	40.2816	55	1	0	1	0	1	181	ICD		0	1	0	0	0
		1			0		59	1	0	0	108	182	32.6048	30	3	1	1	0	1	97	CRT-D		0	1	0	0	left Subclavian vein occlusion
1					0		57	1	0	0	113	175	36.898	35	2	1	1	0	0	235	ICD		0	1	0	0	left Subclavian vein occlusion
1					0		116	1	0	0	84	189	23.5156	35	1	0	1	0	1	66	CRT-D		1	0	0	0	0
1					0		58	0	0	0	75	170	25.9516	25	3	1	1	0	0	41	CRT-D		0	1	0	0	left Subclavian vein occlusion
1	1		1		0		53	1	0	0	125	196	32.5385	40	1	0	0	0	0	94	ICD		0	1	0	0	0
	1				0		58	0	0	1	45	166	16.3304	35	1	0	1	0	0	107	ICD		0	1	0	0	0
1		1	1		0		54	1	0	0	80	183	23.8884	15	1	1	1	0	1	79	ICD		0	1	0	0	0
	1				0		55	1	0	0	77	160	30.0781	40	2	1	1	0	1	77	ICD		0	1	0	0	0
	1				0		56	0	0	0	58	60	161.111	30	4	0	1	0	0	61	ICD		0	1	0	0	left Subclavian vein Stenosis
	1				0		56	1	0	0	80	175	26.1224	35	1	0	1	0	1	55	ICD		0	1	0	0	0
1					0		53	1	0	0	82	170	28.3737	40	1	1	1	0	1	82	ICD		0	1	0	0	0
1					0		52	1	0	0	127	175	41.4694	50	1	1	1	0	1	122	ICD		0	1	0	0	0
		1	1		0		56	1	0	0	92	188	26.0299	69	1	0	0	0	0	58	PM to ICD	revision+upgrade	0	1	0	0	0
1					0		55	1	0	0	88	183	26.2773	25	1	0	1	0	0	41	ICD		0	1	0	0	0
		1			0		49	0	0	0	69	171	23.597	65	1	0	1	0	0	208	SM		0	1	0	0	0
1	1				1 double coil	1	50	0	0	0	55	165	20.202	50	1	0	0	0	0	192	ICD		0	1	0	0	left Subclavian vein occlusion
1					0		48	1	0	0	60	163	22.5827	35	2	0	1	0	0	16	ICD		0	1	0	0	0
1	1				0		50	0	0	0	80	166	29.0318	48	3	0	1	0	0	116	ICD		1	1	0	0	0
		1			0		48	1	0	0	80	180	24.6914	25	1	1	1	1	1	15	CRT-D		0	1	0	0	0
		1	1		0		46	0	0	0	64	157	25.9645	65	1	0	0	0	0	13	PM to ICD	revision+upgrade	0	1	0	0	0
1			1		0		43	1	0	0	86	175	28.0816	65	1	1	1	0	0	95	ICD		0	1	0	0	0
1					0		49	0	0	0	55	168	19.487	67	1	0	1	0	0	106	ICD		0	1	0	0	0
1					0		47	1	0	0	81	183	24.187	35	1	0	1	0	1	21	ICD		0	1	0	0	0
		2	1		0		45	1	0	0	69	175	22.5306	58	1	0	0	0	0	25	PM		0	1	0	0	0
1					0		39	0	0	0	64	168	22.6757	35	1	0	1	0	1	134	ICD		0	1	0	0	0
2					0		39	0	0	0	57	158	22.8329	56	1	0	1	0	0	112	ICD		0	1	0	0	0
1			1		0		42	0	0	0	128	165	47.0156	35	1	0	1	0	0	33	ICD		0	1	0	0	0
		1	1		0		36	1	0	0	115	202	28.1835	60	1	0	0	0	0	86	SM		0	1	0	0	0
1					0		35	1	0	0	70	174	23.1206	40	3	0	1	0	0	102	ICD		0	1	0	0	left Subclavian vein occlusion
1					0		37	0	0	0	69	175	22.5306	60	1	0	0	0	0	193	ICD		0	1	0	0	0
2					1	1	32	1	0	0	72	188	20.3712	65	1	0	1	0	0	80	ICD		0	1	0	0	left Subclavian vein occlusion
1		1			0		33	0	0	0	89	164	33.0904	48	1	0	1	0	0	32	ICD		1	1	0	0	left Subclavian vein occlusion
1					0		25	0	0	0	77	164	28.6288	60	1	0	0	0	0	55	ICD		0	1	0	0	0
	1				0		23	1	0	0	63	168	22.3214	70	1	0	0	0	0	95	ICD		0	1	0	0	0
1					0		27	1	0	0	63	169	22.0581	65	1	0	0	0	0	48	ICD		0	1	0	0	0
1					0		22	0	0	0	53	170	18.3391	50	1	0	0	0	0	12	ICD		0	1	0	0	0
1					0		21	1	0	0	94	190	26.0388	30	2	0	0	0	0	11	ICD		0	1	0	0	0
		1			0		16	0	0	0	58	164	21.5645	65	1	0	0	0	0	56	ICD		0	1	0	0	0
1					0		14	1	0	0	31	147	14.3459	60	1	0	0	0	0	19	ICD		0	1	0	0	0
1					0		76		0	0	68	168	24.093	30	1	1	1	1	1	28	CRT-D		0	1	0	0	left subclavia occlusion venogram
1					0		77		0	1	52	161	20.061	25	3	1	0	1	0		CRT-D		0		0	0	left subclavia occlusion US
1					0		85			0	92	162	35.0556	40	1	1	0	1	0	243	ICD		0	1	0	0	0
1					0	0	58		0	0	120	170	41.5225	40	2	0	1	1	0	91	CRT-D		0	1	0	0	bilateral subclavia occlusion venogram
1					0		62		0	0	54	165	19.8347	55	1	0	0	0	1	111	ICD		0	1	0	0
2					0		50		0	0	74	178	23.3556	30	1	0	1	0	1	54	ICD		0	1	0	0	left subclavian stenosis venogram
1					0		50		1	0	78	176	25.1808	30	2	0	0	0	0	87	ICD		0	1	0	0
2					1		53		0	0	132	173	44.1044	10	3	0	0	0	0	278	ICD		0	1	0	0	bilateral subclavia occlusion venogram
1	1				0		82		0	0	53	163	19.9481	30	2	1	0	0	1	247	CRT-D		0	1	0	0	left subclavia occlusion venogram
		1	1		0		76		0	0	88	173	29.4029	55	1	0	0	0	0	110	SM		0	1	0	0
1							53		0	0	72	168	25.5102	40	1	0	0	0		179	ICD		0	1	0	0	left subclavian stenosis venogram
															1
